# Supplementary material for: Depression, anxiety and medication adherence among tuberculosis patients attending treatment centres in Fako Division, Cameroon: cross-sectional study
Source: BJPsych Open. 2023 Apr 13;9(3):e65. doi: 10.1192/bjo.2023.42 (PMC10134253; doi:10.1192/bjo.2023.42)
Supplement: Supplementary file 1 [file bjosup.zip]

Archive with 2 entries (2 files):
- S205647242300042Xsup001.docx
- S205647242300042Xsup002.docx
